# Supplementary material for: Mononuclear phagocyte system-related multi-omics features yield head and neck squamous cell carcinoma subtypes with distinct overall survival, drug, and immunotherapy responses
Source: J Cancer Res Clin Oncol. 2024 Jan 27;150(2):37. doi: 10.1007/s00432-023-05512-5 (PMC10817853; doi:10.1007/s00432-023-05512-5)
Supplement: Supplementary file 15 — Supplementary file15 (CSV 3 KB) [file 432_2023_5512_MOESM15_ESM.csv]

term	p-value	q-value
Macrophages	1.8476117881817426e-140	2.642084857099892e-138
Monocytes	5.234719304681975e-119	3.7428243028476116e-117
Alveolar Macrophages	2.1505193576720337e-113	1.0250808938236694e-111
Kupffer Cells	9.324699180357173e-107	3.3335799569776892e-105
Dendritic Cells	2.3528106349241444e-106	6.729038415883053e-105
Microglia	9.940321009064828e-102	2.3691098404937837e-100
Langerhans Cells	1.4527725270928671e-92	2.9678067339182856e-91
Osteoclast Precursor Cells	1.2153306564677144e-88	2.1724035484360394e-87
Red Pulp Macrophages	4.209399161691441e-85	6.688267556909735e-84
Myeloid-derived Suppressor Cells	1.099157651171266e-73	1.5717954411749107e-72
Neutrophils	6.024100672650092e-73	7.831330874445119e-72
Osteoclasts	8.024327656178301e-71	9.562323790279142e-70
Basophils	1.7614555842422215e-63	1.9376011426664437e-62
Platelets	5.367205595419609e-62	5.482217143892886e-61
Eosinophils	1.1187089310771448e-61	1.0665025142935446e-60
Plasmacytoid Dendritic Cells	9.936611938954447e-54	8.880846920440536e-53
Megakaryocytes	1.5383228778064972e-51	1.2940010089784064e-50
Hematopoietic Stem Cells	1.4544504015321202e-39	1.1554800412171844e-38
Tuft Cells	5.631910524555147e-29	4.238753710586242e-28
B Cells	1.366793466274146e-27	9.772573283860145e-27
Spermatozoa	4.161715337739329e-27	2.833929968079638e-26
T Follicular Helper Cells	1.2447246207158866e-25	8.090710034653263e-25
Microfold Cells	3.2861357230175515e-25	2.0431191669196082e-24
Thymocytes	2.511681941377454e-24	1.4965438234040662e-23
B Cells Naive	9.30665015220904e-24	5.323403887063571e-23
Pulmonary Alveolar Type II Cells	6.4665503680509975e-22	3.556602702428049e-21
B Cells Memory	2.2072618479781628e-21	1.1690312750402864e-20
NK Cells	1.343794659268346e-17	6.862951295549052e-17
T Regulatory Cells	1.9270077716510658e-17	9.502141770555255e-17
Satellite Glial Cells	5.0647496768662755e-15	2.4141973459729247e-14
T Cells Naive	1.5251158329680877e-14	7.035211745626985e-14
T Cells	2.0303325509103972e-14	9.073048586880838e-14
Natural Killer T Cells	9.993640109095405e-14	4.330577380608008e-13
Erythroid-like And Erythroid Precursor Cells	2.6952512070043753e-12	1.1335909488283108e-11
T Memory Cells	1.4262198922211377e-11	5.827126988217791e-11
Trophoblast Progenitor Cells	3.940940910269851e-10	1.5654293060238576e-09
Mast Cells	5.95536419745859e-10	2.3016677844231846e-09
Erythroblasts	1.530325163135864e-08	5.7588552191691725e-08
T Helper Cells	2.138340558368691e-08	7.840582047351867e-08
Sebocytes	1.5137263478707198e-06	5.411571693637823e-06
Fibroblasts	2.5297634603818244e-05	8.82332133742929e-05
Plasma Cells	3.297514310872918e-05	0.00011227251106067316
Trophoblast Cells	0.0014739603127831783	0.004901774993674291
Hemangioblasts	0.009035853569977971	0.029366524102428404
