# Supplementary material for: Mononuclear phagocyte system-related multi-omics features yield head and neck squamous cell carcinoma subtypes with distinct overall survival, drug, and immunotherapy responses
Source: J Cancer Res Clin Oncol. 2024 Jan 27;150(2):37. doi: 10.1007/s00432-023-05512-5 (PMC10817853; doi:10.1007/s00432-023-05512-5)
Supplement: Supplementary file 16 — Supplementary file16 (XLSX 14 KB) [file 432_2023_5512_MOESM16_ESM.xlsx]

## Sheet: Sheet 1
probe
