# Supplementary material for: Mononuclear phagocyte system-related multi-omics features yield head and neck squamous cell carcinoma subtypes with distinct overall survival, drug, and immunotherapy responses
Source: J Cancer Res Clin Oncol. 2024 Jan 27;150(2):37. doi: 10.1007/s00432-023-05512-5 (PMC10817853; doi:10.1007/s00432-023-05512-5)
Supplement: Supplementary file 17 — Supplementary file17 (XLSX 68 KB) [file 432_2023_5512_MOESM17_ESM.xlsx]

## Sheet: Sheet1
p_val	avg_log2FC	pct.1	pct.2	p_val_adj	cluster	gene
0	4.84788	0.678	0.382	0	Phagocytes	SPP1
0	4.53995	0.694	0.088	0	Phagocytes	C1QB
0	4.43341	0.714	0.09	0	Phagocytes	C1QA
0	4.35806	0.943	0.131	0	Phagocytes	FCER1G
0	4.34043	0.972	0.136	0	Phagocytes	TYROBP
0	4.17105	0.813	0.097	0	Phagocytes	LYZ
0	4.14416	0.685	0.122	0	Phagocytes	CCL3
0	4.01643	0.661	0.232	0	Phagocytes	APOC1
0	4.00623	0.707	0.342	0	Phagocytes	APOE
0	3.9912	0.594	0.135	0	Phagocytes	IL1B
0	3.94174	0.673	0.056	0	Phagocytes	C1QC
0	3.7841	0.977	0.579	0	Phagocytes	HLA-DRA
0	3.74164	0.429	0.072	0	Phagocytes	CCL18
0	3.59616	0.89	0.055	0	Phagocytes	AIF1
0	3.57719	0.732	0.252	0	Phagocytes	CXCL8
0	3.47415	0.571	0.098	0	Phagocytes	G0S2
0	3.45738	0.998	0.942	0	Phagocytes	FTL
0	3.19887	0.92	0.353	0	Phagocytes	HLA-DPB1
0	3.1089	0.864	0.254	0	Phagocytes	PLAUR
0	3.10675	0.914	0.396	0	Phagocytes	HLA-DPA1
0	3.03463	0.305	0.047	0	Phagocytes	MMP12
0	2.9873	0.769	0.115	0	Phagocytes	CD14
0	2.9296	0.951	0.512	0	Phagocytes	HLA-DRB1
0	2.88864	0.343	0.103	0	Phagocytes	CCL20
0	2.83316	0.871	0.189	0	Phagocytes	CTSS
0	2.81676	0.847	0.309	0	Phagocytes	HLA-DQB1
0	2.81103	0.766	0.096	0	Phagocytes	C15orf48
0	2.79567	0.987	0.752	0	Phagocytes	CD74
0	2.75671	0.686	0.028	0	Phagocytes	MS4A6A
0	2.71752	0.667	0.059	0	Phagocytes	BCL2A1
0	2.6843	0.749	0.105	0	Phagocytes	HLA-DQA1
0	2.6729	0.677	0.235	0	Phagocytes	RNASE1
0	2.6479	0.35	0.026	0	Phagocytes	CCL3L3
0	2.64014	0.769	0.142	0	Phagocytes	CD68
0	2.61641	0.488	0.075	0	Phagocytes	EREG
0	2.59241	0.908	0.198	0	Phagocytes	LAPTM5
0	2.55903	0.614	0.269	0	Phagocytes	CXCL3
0	2.52368	0.482	0.129	0	Phagocytes	MMP9
0	2.42288	0.969	0.382	0	Phagocytes	SRGN
0	2.33823	0.721	0.034	0	Phagocytes	LST1
0	2.32424	0.65	0.023	0	Phagocytes	MNDA
0	2.31887	0.946	0.681	0	Phagocytes	PSAP
0	2.30493	0.999	0.987	0	Phagocytes	FTH1
0	2.29452	0.706	0.365	0	Phagocytes	CTSL
0	2.27404	0.658	0.276	0	Phagocytes	LGMN
0	2.23625	0.682	0.019	0	Phagocytes	MS4A7
0	2.2152	0.588	0.024	0	Phagocytes	FCGR3A
0	2.21473	0.353	0.043	0	Phagocytes	CCL4L2
0	2.20398	0.797	0.353	0	Phagocytes	CTSZ
0	2.18929	0.703	0.321	0	Phagocytes	CXCL2
0	2.14704	0.91	0.646	0	Phagocytes	CTSB
0	2.13139	0.433	0.055	0	Phagocytes	FBP1
0	2.13007	0.737	0.167	0	Phagocytes	GPR183
0	2.09734	0.688	0.023	0	Phagocytes	SPI1
0	2.05653	0.795	0.227	0	Phagocytes	HLA-DMA
0	2.05262	0.564	0.024	0	Phagocytes	FCGR2A
0	2.03176	0.487	0.026	0	Phagocytes	FAM26F
0	2.01571	0.551	0.141	0	Phagocytes	CCL4
0	2.00707	0.68	0.115	0	Phagocytes	TMEM176B
0	2.0031	0.931	0.643	0	Phagocytes	NPC2
0	1.96463	0.921	0.661	0	Phagocytes	GPX1
0	1.95146	0.986	0.807	0	Phagocytes	SAT1
0	1.94482	0.685	0.096	0	Phagocytes	ITGB2
0	1.93173	0.973	0.735	0	Phagocytes	CYBA
0	1.9216	0.807	0.441	0	Phagocytes	CAPG
0	1.91186	0.578	0.017	0	Phagocytes	MS4A4A
0	1.90736	0.57	0.026	0	Phagocytes	PLEK
0	1.89231	0.485	0.068	0	Phagocytes	HLA-DQA2
0	1.87839	0.677	0.125	0	Phagocytes	CD83
0	1.85503	0.603	0.19	0	Phagocytes	ACP5
0	1.81649	0.318	0.014	0	Phagocytes	RP11-1143G9.4
0	1.81621	0.525	0.171	0	Phagocytes	IL1RN
0	1.80854	0.579	0.02	0	Phagocytes	RNASE6
0	1.80122	0.544	0.018	0	Phagocytes	LILRB4
0	1.79976	0.424	0.015	0	Phagocytes	VSIG4
0	1.78022	0.489	0.012	0	Phagocytes	CD163
0	1.77622	0.617	0.076	0	Phagocytes	HLA-DMB
0	1.77157	0.554	0.021	0	Phagocytes	SERPINA1
0	1.75106	0.875	0.555	0	Phagocytes	GRN
0	1.73716	0.626	0.317	0	Phagocytes	PLD3
0	1.73629	0.478	0.062	0	Phagocytes	TREM2
0	1.72686	0.858	0.579	0	Phagocytes	SOD2
0	1.69718	0.517	0.01	0	Phagocytes	FPR3
0	1.69287	0.573	0.028	0	Phagocytes	C1orf162
0	1.68047	0.644	0.143	0	Phagocytes	CXCL16
0	1.67888	0.715	0.227	0	Phagocytes	RNASET2
0	1.6772	0.767	0.487	0	Phagocytes	IER3
0	1.66826	0.842	0.504	0	Phagocytes	GLUL
0	1.64493	0.523	0.016	0	Phagocytes	C5AR1
0	1.64167	0.767	0.228	0	Phagocytes	RGS1
0	1.63578	0.882	0.731	0	Phagocytes	NFKBIA
0	1.62547	0.43	0.015	0	Phagocytes	MSR1
0	1.60235	0.79	0.431	0	Phagocytes	NAMPT
0	1.57984	0.506	0.011	0	Phagocytes	IGSF6
0	1.57409	0.681	0.229	0	Phagocytes	RGS2
0	1.56648	0.825	0.63	0	Phagocytes	CTSD
0	1.563	0.337	0.012	0	Phagocytes	SDS
0	1.54627	0.53	0.047	0	Phagocytes	FGL2
0	1.54611	0.199	0.007	0	Phagocytes	FCN1
0	1.53094	0.757	0.331	0	Phagocytes	FCGRT
0	1.51618	0.431	0.014	0	Phagocytes	OLR1
0	1.49953	0.514	0.011	0	Phagocytes	CSF1R
0	1.4849	0.54	0.03	0	Phagocytes	CD86
0	1.48248	0.841	0.46	0	Phagocytes	VAMP8
0	1.47873	0.588	0.102	0	Phagocytes	TNFSF13B
0	1.4696	0.514	0.011	0	Phagocytes	CYBB
0	1.45313	0.645	0.121	0	Phagocytes	LCP1
0	1.44063	0.748	0.17	0	Phagocytes	HCST
0	1.43231	0.793	0.51	0	Phagocytes	ATP6V1F
0	1.42836	0.527	0.032	0	Phagocytes	IFI30
0	1.41832	0.507	0.213	0	Phagocytes	LIPA
0	1.40746	0.456	0.02	0	Phagocytes	SLC11A1
0	1.39159	0.675	0.295	0	Phagocytes	ASAH1
0	1.37277	0.744	0.363	0	Phagocytes	COTL1
0	1.37145	0.35	0.018	0	Phagocytes	VMO1
0	1.37003	0.54	0.087	0	Phagocytes	TMEM176A
0	1.36029	0.331	0.083	0	Phagocytes	PTGS2
0	1.34184	0.495	0.042	0	Phagocytes	CLEC7A
0	1.32908	0.434	0.029	0	Phagocytes	IL4I1
0	1.3145	0.368	0.01	0	Phagocytes	LGALS2
0	1.30813	0.673	0.113	0	Phagocytes	CD53
0	1.29453	0.38	0.008	0	Phagocytes	FCGR1A
0	1.28833	0.594	0.167	0	Phagocytes	RNF130
0	1.27345	0.639	0.223	0	Phagocytes	LY96
0	1.25889	0.388	0.038	0	Phagocytes	CPVL
0	1.25767	0.647	0.278	0	Phagocytes	NINJ1
0	1.23982	0.567	0.19	0	Phagocytes	MFSD1
0	1.23	0.607	0.244	0	Phagocytes	CTSH
0	1.22684	0.95	0.821	0	Phagocytes	SH3BGRL3
0	1.19723	0.484	0.155	0	Phagocytes	MXD1
0	1.19441	0.809	0.469	0	Phagocytes	EMP3
0	1.19421	0.586	0.157	0	Phagocytes	LGALS9
0	1.18736	0.463	0.083	0	Phagocytes	SNX10
0	1.1864	0.896	0.575	0	Phagocytes	S100A4
0	1.17095	0.656	0.254	0	Phagocytes	DUSP2
0	1.14928	0.999	0.991	0	Phagocytes	TMSB4X
0	1.14105	0.514	0.193	0	Phagocytes	BASP1
0	1.14	0.618	0.251	0	Phagocytes	RGS10
0	1.13953	0.758	0.462	0	Phagocytes	LITAF
0	1.13883	0.6	0.268	0	Phagocytes	PPT1
0	1.13858	0.45	0.023	0	Phagocytes	SLC7A7
0	1.13799	0.473	0.055	0	Phagocytes	HNMT
0	1.13736	0.472	0.181	0	Phagocytes	INSIG1
0	1.13519	0.439	0.014	0	Phagocytes	LAIR1
0	1.13164	0.521	0.111	0	Phagocytes	GLIPR2
0	1.11931	0.431	0.121	0	Phagocytes	SERPINB9
0	1.11467	0.515	0.207	0	Phagocytes	CREG1
0	1.11051	0.29	0.016	0	Phagocytes	OSM
0	1.10765	0.643	0.331	0	Phagocytes	SLC16A3
0	1.10063	0.314	0.038	0	Phagocytes	MMP19
0	1.09485	0.38	0.019	0	Phagocytes	LINC01272
0	1.09055	0.336	0.008	0	Phagocytes	PLA2G7
0	1.08805	0.54	0.121	0	Phagocytes	ZEB2
0	1.08094	0.219	0.035	0	Phagocytes	TNF
0	1.07468	0.476	0.089	0	Phagocytes	STX11
0	1.06367	0.638	0.27	0	Phagocytes	CMTM6
0	1.06031	0.312	0.012	0	Phagocytes	MRC1
0	1.05741	0.223	0.011	0	Phagocytes	IL10
0	1.05624	0.316	0.01	0	Phagocytes	SLC16A10
0	1.05482	0.418	0.012	0	Phagocytes	HCK
0	1.05444	0.341	0.044	0	Phagocytes	TREM1
0	1.04754	0.522	0.17	0	Phagocytes	ATP6V1B2
0	1.04208	0.595	0.251	0	Phagocytes	GRB2
0	1.03986	0.178	0.013	0	Phagocytes	S100B
0	1.03929	0.996	0.985	0	Phagocytes	ACTB
0	1.03732	0.273	0.008	0	Phagocytes	ADAMDEC1
0	1.03241	0.493	0.089	0	Phagocytes	ARRB2
0	1.03068	0.215	0.022	0	Phagocytes	MARCO
0	1.01875	0.387	0.062	0	Phagocytes	HMOX1
0	1.00475	0.831	0.592	0	Phagocytes	ATP6V0B
0	0.992521	0.417	0.03	0	Phagocytes	CD4
0	0.989314	0.809	0.573	0	Phagocytes	ANXA5
0	0.987004	0.402	0.038	0	Phagocytes	NCF2
0	0.986295	0.394	0.075	0	Phagocytes	RASGEF1B
0	0.980986	0.963	0.801	0	Phagocytes	CST3
0	0.9809	0.599	0.303	0	Phagocytes	LIMS1
0	0.97471	0.374	0.008	0	Phagocytes	PILRA
0	0.958716	0.301	0.007	0	Phagocytes	CSF2RA
0	0.950762	0.505	0.092	0	Phagocytes	UCP2
0	0.944065	0.27	0.01	0	Phagocytes	FCGR2B
0	0.938419	0.36	0.067	0	Phagocytes	SLC43A2
0	0.937944	0.243	0.006	0	Phagocytes	FPR1
0	0.933143	0.23	0.009	0	Phagocytes	NLRP3
0	0.931205	0.392	0.083	0	Phagocytes	NR4A3
0	0.923911	0.338	0.031	0	Phagocytes	GK
0	0.923495	0.383	0.024	0	Phagocytes	CECR1
0	0.914493	0.529	0.134	0	Phagocytes	SAMSN1
0	0.911781	0.342	0.011	0	Phagocytes	C3AR1
0	0.910004	0.411	0.141	0	Phagocytes	KYNU
0	0.908427	0.434	0.088	0	Phagocytes	LYN
0	0.893753	0.765	0.535	0	Phagocytes	ARPC5
0	0.893514	0.964	0.873	0	Phagocytes	OAZ1
0	0.889804	0.392	0.095	0	Phagocytes	RBM47
0	0.888073	0.301	0.005	0	Phagocytes	LILRB2
0	0.876982	0.272	0.005	0	Phagocytes	MPEG1
0	0.87566	0.415	0.133	0	Phagocytes	PLIN2
0	0.868114	0.547	0.125	0	Phagocytes	GPSM3
0	0.864767	0.37	0.033	0	Phagocytes	IRF8
0	0.860563	0.362	0.082	0	Phagocytes	ABCA1
0	0.860165	0.33	0.044	0	Phagocytes	FAM49A
0	0.851737	0.295	0.007	0	Phagocytes	AQP9
0	0.851706	0.329	0.009	0	Phagocytes	ITGAX
0	0.849676	0.516	0.202	0	Phagocytes	TPP1
0	0.84583	0.425	0.044	0	Phagocytes	FERMT3
0	0.84513	0.36	0.091	0	Phagocytes	ATF5
0	0.842709	0.472	0.158	0	Phagocytes	GLIPR1
0	0.834603	0.325	0.036	0	Phagocytes	LCP2
0	0.830126	0.318	0.011	0	Phagocytes	LY86
0	0.829705	0.279	0.02	0	Phagocytes	SLCO2B1
0	0.822262	0.393	0.076	0	Phagocytes	ARHGAP18
0	0.817176	0.266	0.031	0	Phagocytes	PHACTR1
0	0.811499	0.373	0.043	0	Phagocytes	THEMIS2
0	0.799918	0.351	0.045	0	Phagocytes	RASSF4
0	0.795185	0.163	0.004	0	Phagocytes	CLEC10A
0	0.794958	0.406	0.082	0	Phagocytes	PTPN6
0	0.793148	0.381	0.098	0	Phagocytes	FNIP2
0	0.792536	0.503	0.186	0	Phagocytes	FYB
0	0.791971	0.453	0.085	0	Phagocytes	HCLS1
0	0.786755	0.335	0.087	0	Phagocytes	GCHFR
0	0.784927	0.365	0.085	0	Phagocytes	TTYH3
0	0.782563	0.299	0.009	0	Phagocytes	CD300A
0	0.780887	0.354	0.105	0	Phagocytes	DSE
0	0.776731	0.334	0.022	0	Phagocytes	FGR
0	0.764542	0.359	0.023	0	Phagocytes	HAVCR2
0	0.759563	0.675	0.253	0	Phagocytes	GMFG
0	0.757745	0.468	0.159	0	Phagocytes	GLRX
0	0.757537	0.405	0.103	0	Phagocytes	SMCO4
0	0.752398	0.286	0.027	0	Phagocytes	CCRL2
0	0.742686	0.348	0.058	0	Phagocytes	MPP1
0	0.742412	0.418	0.129	0	Phagocytes	C1orf54
0	0.741807	0.324	0.053	0	Phagocytes	CPM
0	0.73804	0.262	0.05	0	Phagocytes	C2
0	0.735965	0.304	0.014	0	Phagocytes	2023-03-01
0	0.734374	0.3	0.06	0	Phagocytes	NCF1
0	0.733944	0.313	0.017	0	Phagocytes	TBXAS1
0	0.731281	0.392	0.122	0	Phagocytes	SIRPA
0	0.730965	0.307	0.012	0	Phagocytes	SLAMF8
0	0.729335	0.366	0.098	0	Phagocytes	GNA13
0	0.720115	0.274	0.008	0	Phagocytes	CCR1
0	0.709917	0.407	0.066	0	Phagocytes	EVI2B
0	0.709378	0.425	0.112	0	Phagocytes	TNFRSF1B
0	0.708189	0.321	0.018	0	Phagocytes	CD84
0	0.707383	0.397	0.108	0	Phagocytes	PLEKHO1
0	0.700026	0.462	0.154	0	Phagocytes	ZNF331
0	0.699957	0.133	0.004	0	Phagocytes	FOLR2
0	0.686228	0.306	0.033	0	Phagocytes	RAB20
0	0.685315	0.216	0.007	0	Phagocytes	GPR34
0	0.67993	0.273	0.009	0	Phagocytes	LILRB3
0	0.679347	0.286	0.023	0	Phagocytes	SLC8A1
0	0.677562	0.406	0.073	0	Phagocytes	CD48
0	0.676974	0.29	0.012	0	Phagocytes	ALOX5
0	0.670489	0.503	0.111	0	Phagocytes	CD37
0	0.662797	0.28	0.017	0	Phagocytes	LAT2
0	0.657362	0.3	0.022	0	Phagocytes	ADAP2
0	0.655881	0.28	0.011	0	Phagocytes	PIK3AP1
0	0.64867	0.343	0.095	0	Phagocytes	NFKBIE
0	0.642444	0.248	0.008	0	Phagocytes	ITGAM
0	0.636607	0.229	0.007	0	Phagocytes	CLEC4A
0	0.635338	0.302	0.074	0	Phagocytes	ALCAM
0	0.635222	0.228	0.005	0	Phagocytes	SIGLEC1
0	0.634737	0.984	0.954	0	Phagocytes	SERF2
0	0.634662	0.396	0.108	0	Phagocytes	PLXDC2
0	0.632933	0.284	0.019	0	Phagocytes	RENBP
0	0.623891	0.285	0.038	0	Phagocytes	BCAT1
0	0.622999	0.147	0.009	0	Phagocytes	PKIB
0	0.621737	0.294	0.049	0	Phagocytes	EMILIN2
0	0.620804	0.182	0.016	0	Phagocytes	LPL
0	0.618771	0.317	0.024	0	Phagocytes	NCKAP1L
0	0.613709	0.229	0.011	0	Phagocytes	ADGRE2
0	0.613625	0.318	0.058	0	Phagocytes	CAMK1
0	0.603703	0.306	0.033	0	Phagocytes	NCF4
0	0.601699	0.19	0.004	0	Phagocytes	SIGLEC10
0	0.600567	0.164	0.003	0	Phagocytes	CLEC4E
0	0.597457	0.267	0.057	0	Phagocytes	ADAM8
0	0.59509	0.255	0.027	0	Phagocytes	DMXL2
0	0.59407	0.286	0.064	0	Phagocytes	NPL
0	0.581419	0.345	0.056	0	Phagocytes	LPXN
0	0.576703	0.305	0.037	0	Phagocytes	WAS
0	0.576206	0.622	0.17	0	Phagocytes	PTPRC
0	0.575863	0.337	0.083	0	Phagocytes	ABI3
0	0.575728	0.318	0.075	0	Phagocytes	GPR137B
0	0.571193	0.219	0.019	0	Phagocytes	MATK
0	0.562666	0.301	0.042	0	Phagocytes	MYO1F
0	0.561247	0.298	0.025	0	Phagocytes	PARVG
0	0.559107	0.254	0.025	0	Phagocytes	PTAFR
0	0.549724	0.239	0.034	0	Phagocytes	ANPEP
0	0.54963	0.291	0.047	0	Phagocytes	IQGAP2
0	0.547359	0.108	0.002	0	Phagocytes	CD300E
0	0.540859	0.221	0.038	0	Phagocytes	KCNMA1
0	0.540593	0.305	0.047	0	Phagocytes	IL10RA
0	0.538613	0.186	0.003	0	Phagocytes	CLEC5A
0	0.53748	0.27	0.054	0	Phagocytes	EPB41L3
0	0.528126	0.153	0.009	0	Phagocytes	MIR3945HG
0	0.527559	0.143	0.009	0	Phagocytes	LUCAT1
0	0.526066	0.192	0.004	0	Phagocytes	CSF3R
0	0.521187	0.185	0.003	0	Phagocytes	GPR84
0	0.516259	0.271	0.057	0	Phagocytes	SLC25A19
0	0.51043	0.317	0.05	0	Phagocytes	DOK2
0	0.504497	0.566	0.188	0	Phagocytes	CORO1A
0	0.499894	0.197	0.01	0	Phagocytes	AOAH
0	0.489493	0.237	0.026	0	Phagocytes	PLXNC1
0	0.4872	0.218	0.003	0	Phagocytes	TFEC
0	0.480841	0.203	0.005	0	Phagocytes	LILRB1
0	0.452656	0.209	0.003	0	Phagocytes	LRRC25
0	0.45195	0.114	0.003	0	Phagocytes	MCEMP1
0	0.446307	0.197	0.005	0	Phagocytes	OSCAR
0	0.441709	0.155	0.011	0	Phagocytes	CLEC12A
0	0.438284	0.211	0.015	0	Phagocytes	CYTH4
0	0.434904	0.258	0.048	0	Phagocytes	DOCK8
0	0.433999	0.249	0.043	0	Phagocytes	TAGAP
0	0.433627	0.305	0.059	0	Phagocytes	GPR65
0	0.430621	0.117	0.002	0	Phagocytes	FCGR1B
0	0.42357	0.119	0.002	0	Phagocytes	RNASE2
0	0.420141	0.181	0.006	0	Phagocytes	SCIMP
0	0.414917	0.334	0.069	0	Phagocytes	EVI2A
0	0.410165	0.151	0.012	0	Phagocytes	HLA-DOA
0	0.40836	0.157	0.011	0	Phagocytes	MERTK
0	0.405696	0.174	0.006	0	Phagocytes	APOBR
0	0.398432	0.1	0.002	0	Phagocytes	CD209
0	0.393148	0.192	0.005	0	Phagocytes	BTK
0	0.38814	0.193	0.025	0	Phagocytes	RASSF2
0	0.387934	0.161	0.003	0	Phagocytes	OTOA
0	0.384601	0.24	0.038	0	Phagocytes	KCNAB2
0	0.383856	0.209	0.026	0	Phagocytes	DOCK10
0	0.376762	0.179	0.022	0	Phagocytes	DAPK1
0	0.375837	0.198	0.018	0	Phagocytes	DOCK2
0	0.371584	0.119	0.001	0	Phagocytes	LILRA1
0	0.366576	0.198	0.021	0	Phagocytes	TM6SF1
0	0.363943	0.187	0.023	0	Phagocytes	PRKCB
0	0.361698	0.234	0.039	0	Phagocytes	TRPV2
0	0.354713	0.124	0.008	0	Phagocytes	FGD2
0	0.353548	0.171	0.003	0	Phagocytes	HK3
0	0.347361	0.161	0.002	0	Phagocytes	SIGLEC7
0	0.332062	0.19	0.027	0	Phagocytes	KCNN4
0	0.331139	0.115	0.002	0	Phagocytes	RGS18
0	0.326722	0.135	0.007	0	Phagocytes	KMO
0	0.315871	0.148	0.003	0	Phagocytes	CD33
0	0.313901	0.148	0.013	0	Phagocytes	SLAMF7
0	0.302784	0.136	0.002	0	Phagocytes	CD300LF
0	0.298626	0.125	0.002	0	Phagocytes	NFAM1
0	0.297075	0.124	0.005	0	Phagocytes	C19orf38
0	0.295983	0.149	0.008	0	Phagocytes	STAC3
0	0.291665	0.143	0.01	0	Phagocytes	MILR1
0	0.288443	0.138	0.002	0	Phagocytes	SIGLEC9
0	0.287942	0.132	0.007	0	Phagocytes	IL10RB-AS1
0	0.286831	0.155	0.005	0	Phagocytes	TNFAIP8L2
0	0.279923	0.14	0.006	0	Phagocytes	DOK3
0	0.2713	0.112	0.005	0	Phagocytes	LINC01094
0	0.270497	0.12	0.002	0	Phagocytes	CD300C
0	0.253779	0.113	0.003	0	Phagocytes	LILRA2
8.3542e-308	0.413328	0.159	0.018	1.91846e-303	Phagocytes	NAIP
2.11572e-305	1.06409	0.476	0.192	4.85853e-301	Phagocytes	MAFB
2.40642e-303	0.287592	0.11	0.006	5.52611e-299	Phagocytes	CD72
2.15928e-302	0.594399	0.221	0.04	4.95857e-298	Phagocytes	LINC00936
8.2513e-301	0.87059	0.61	0.312	1.89483e-296	Phagocytes	FAM49B
7.04209e-299	0.311527	0.186	0.026	1.61714e-294	Phagocytes	MITF
1.93325e-294	0.607733	0.339	0.101	4.43952e-290	Phagocytes	CCDC88A
2.04075e-294	0.824285	0.943	0.831	4.68637e-290	Phagocytes	CD63
8.11954e-294	0.767679	0.456	0.172	1.86457e-289	Phagocytes	PTPRE
7.64929e-292	0.454274	0.103	0.005	1.75658e-287	Phagocytes	TMIGD3
1.09388e-289	0.491065	0.283	0.068	2.51198e-285	Phagocytes	SH2B3
2.08764e-288	0.558312	0.334	0.097	4.79406e-284	Phagocytes	FUOM
2.58497e-287	0.725463	0.381	0.116	5.93613e-283	Phagocytes	PDE4B
1.87213e-285	0.978668	0.604	0.303	4.29917e-281	Phagocytes	LSP1
9.36539e-285	0.417184	0.245	0.051	2.15067e-280	Phagocytes	FAM105A
1.23181e-284	0.383997	0.206	0.036	2.82874e-280	Phagocytes	IGFLR1
1.40071e-281	0.747218	0.261	0.06	3.2166e-277	Phagocytes	STAB1
2.96329e-280	0.459642	0.221	0.042	6.80491e-276	Phagocytes	CD36
7.62566e-277	0.49551	0.222	0.042	1.75116e-272	Phagocytes	MYO1G
2.64279e-276	0.588846	0.303	0.082	6.06891e-272	Phagocytes	LHFPL2
1.61971e-273	0.654748	0.972	0.826	3.71949e-269	Phagocytes	LGALS1
5.70025e-273	0.987378	0.592	0.299	1.309e-268	Phagocytes	REL
3.59449e-272	0.538181	0.119	0.01	8.25438e-268	Phagocytes	CFP
4.51677e-272	0.734545	0.386	0.142	1.03723e-267	Phagocytes	SLC31A2
8.73258e-272	0.979799	0.564	0.277	2.00535e-267	Phagocytes	TGFBI
1.1335e-270	0.811113	0.644	0.308	2.60297e-266	Phagocytes	NR4A2
4.6856e-270	0.477628	0.328	0.092	1.076e-265	Phagocytes	FMNL1
9.15384e-269	0.565361	0.974	0.934	2.10209e-264	Phagocytes	PFN1
1.41727e-268	0.321591	0.216	0.04	3.25461e-264	Phagocytes	ARHGAP30
4.18438e-267	0.888208	0.926	0.672	9.60901e-263	Phagocytes	TYMP
3.24785e-264	0.491658	0.294	0.082	7.45837e-260	Phagocytes	NAGA
3.79764e-264	1.18081	0.509	0.233	8.72091e-260	Phagocytes	GPNMB
9.46438e-264	0.711481	0.267	0.069	2.1734e-259	Phagocytes	THAP2
4.91159e-263	0.945564	0.45	0.192	1.1279e-258	Phagocytes	TFRC
1.90857e-260	0.976197	0.46	0.192	4.38285e-256	Phagocytes	ARL4C
2.43404e-260	0.258859	0.895	0.661	5.58953e-256	Phagocytes	S100A9
2.67439e-258	0.269588	0.109	0.008	6.14148e-254	Phagocytes	GPR35
3.4162e-258	0.59779	0.207	0.039	7.84495e-254	Phagocytes	JAML
7.36636e-256	0.709873	0.353	0.122	1.69161e-251	Phagocytes	GCA
1.93954e-255	0.369903	0.186	0.032	4.45395e-251	Phagocytes	PTPRJ
3.74967e-255	0.637857	0.58	0.254	8.61073e-251	Phagocytes	C4orf48
1.45927e-254	1.09108	0.787	0.569	3.35107e-250	Phagocytes	PNRC1
3.54453e-254	0.558241	0.12	0.011	8.13967e-250	Phagocytes	CHIT1
6.16263e-254	0.784262	0.828	0.648	1.41519e-249	Phagocytes	GPX4
9.56875e-252	0.571415	0.402	0.144	2.19737e-247	Phagocytes	KCTD12
1.22432e-251	0.964542	0.808	0.592	2.81153e-247	Phagocytes	CD44
1.59541e-250	0.916168	0.4	0.147	3.66369e-246	Phagocytes	SDC2
5.04473e-250	1.10819	0.64	0.389	1.15847e-245	Phagocytes	SGK1
1.15626e-249	0.460157	0.236	0.058	2.65523e-245	Phagocytes	SYK
1.88065e-249	0.596522	0.188	0.034	4.31872e-245	Phagocytes	MIR155HG
2.36547e-248	0.469992	0.419	0.146	5.43206e-244	Phagocytes	WIPF1
1.13438e-247	0.272567	0.153	0.021	2.60498e-243	Phagocytes	GPRIN3
1.12234e-246	0.93651	0.867	0.755	2.57734e-242	Phagocytes	CSTB
2.04576e-246	0.956567	0.579	0.341	4.69788e-242	Phagocytes	HEXB
2.07557e-245	0.858434	0.56	0.298	4.76633e-241	Phagocytes	MGAT1
7.29835e-243	0.274839	0.127	0.014	1.67599e-238	Phagocytes	TNFSF14
2.44195e-241	0.941398	0.572	0.266	5.60769e-237	Phagocytes	CD52
1.29435e-240	0.428867	0.244	0.06	2.97234e-236	Phagocytes	TNS3
4.67201e-240	0.732655	0.523	0.251	1.07288e-235	Phagocytes	RAB31
8.89461e-240	0.770634	0.796	0.588	2.04256e-235	Phagocytes	SDCBP
1.00271e-238	0.446599	0.219	0.051	2.30263e-234	Phagocytes	NR1H3
1.23514e-237	0.448679	0.211	0.045	2.83638e-233	Phagocytes	ST8SIA4
4.9703e-237	0.393957	0.228	0.055	1.14138e-232	Phagocytes	NCEH1
7.5399e-236	0.975661	0.674	0.449	1.73146e-231	Phagocytes	BRI3
1.45563e-235	0.566987	0.305	0.09	3.34271e-231	Phagocytes	PRMT9
5.64687e-234	0.568587	0.987	0.932	1.29675e-229	Phagocytes	S100A11
5.70144e-233	0.273717	0.165	0.027	1.30928e-228	Phagocytes	MFSD7
5.10743e-232	0.662827	0.862	0.72	1.17287e-227	Phagocytes	ARPC3
6.40383e-232	0.598276	0.382	0.129	1.47058e-227	Phagocytes	ALOX5AP
1.29315e-231	0.332414	0.125	0.014	2.96959e-227	Phagocytes	GPR132
1.35983e-231	0.315997	0.24	0.058	3.12271e-227	Phagocytes	GALM
1.78977e-231	0.283859	0.141	0.019	4.11003e-227	Phagocytes	PTGER2
1.4297e-230	0.683641	0.461	0.193	3.28317e-226	Phagocytes	AP1S2
4.82964e-229	0.403655	0.116	0.012	1.10908e-224	Phagocytes	CH17-373J23.1
2.25869e-228	0.340675	0.14	0.02	5.18686e-224	Phagocytes	ASGR1
1.52481e-226	0.863781	0.345	0.118	3.50157e-222	Phagocytes	IL7R
3.60929e-226	0.692707	0.807	0.641	8.28836e-222	Phagocytes	RHOA
4.40225e-226	0.459085	0.22	0.051	1.01093e-221	Phagocytes	SATB1
3.03991e-225	0.351476	0.126	0.016	6.98085e-221	Phagocytes	CIITA
7.7053e-224	2.28949	0.308	0.105	1.76945e-219	Phagocytes	CHI3L1
1.51045e-222	0.950962	0.454	0.21	3.46859e-218	Phagocytes	HBEGF
2.25291e-222	0.598968	0.734	0.469	5.17357e-218	Phagocytes	ARHGDIB
8.0338e-221	0.463992	0.19	0.04	1.84488e-216	Phagocytes	C9orf72
5.97328e-220	0.861789	0.706	0.521	1.3717e-215	Phagocytes	GSTO1
1.22726e-217	0.261574	0.135	0.019	2.81827e-213	Phagocytes	GNGT2
1.32808e-216	0.457003	0.258	0.071	3.04981e-212	Phagocytes	CD302
1.70129e-215	0.97611	0.57	0.31	3.90685e-211	Phagocytes	CFLAR
1.8294e-215	0.435878	0.374	0.129	4.20103e-211	Phagocytes	CELF2
6.1016e-215	1.01315	0.689	0.491	1.40117e-210	Phagocytes	YWHAH
1.94368e-214	0.497948	0.999	0.997	4.46347e-210	Phagocytes	TMSB10
6.60716e-213	0.258038	0.158	0.028	1.51727e-208	Phagocytes	ST3GAL5
6.85295e-212	0.500454	0.235	0.064	1.57371e-207	Phagocytes	BMP2K
1.0956e-211	0.682574	0.81	0.658	2.51594e-207	Phagocytes	ARPC1B
1.03856e-210	0.485447	0.32	0.112	2.38494e-206	Phagocytes	PLBD1
7.02671e-210	0.442469	0.225	0.058	1.61361e-205	Phagocytes	SPRED1
8.03286e-210	0.709327	0.37	0.139	1.84467e-205	Phagocytes	TNFAIP2
9.10962e-208	0.710755	0.774	0.587	2.09193e-203	Phagocytes	AP2S1
2.53403e-207	0.577796	0.299	0.103	5.81914e-203	Phagocytes	OGFRL1
6.15833e-207	0.484148	0.323	0.115	1.4142e-202	Phagocytes	CHST11
4.52291e-206	0.410978	0.223	0.06	1.03864e-201	Phagocytes	SDSL
9.40462e-206	0.671056	0.274	0.085	2.15968e-201	Phagocytes	TCN2
1.36802e-205	0.678572	0.497	0.254	3.14152e-201	Phagocytes	SAMHD1
1.53699e-205	0.610814	0.396	0.17	3.52954e-201	Phagocytes	TCIRG1
1.93167e-205	0.452686	0.303	0.101	4.43588e-201	Phagocytes	TFPT
7.2317e-205	0.698362	0.59	0.35	1.66069e-200	Phagocytes	MOB1A
8.10122e-205	0.254245	0.105	0.011	1.86036e-200	Phagocytes	CMKLR1
4.93986e-204	0.771051	0.525	0.292	1.13439e-199	Phagocytes	ATP6AP1
6.50554e-204	1.48361	0.497	0.278	1.49393e-199	Phagocytes	PLTP
6.0634e-203	0.561464	0.314	0.109	1.3924e-198	Phagocytes	ZNF267
1.04886e-202	0.487096	0.203	0.049	2.40861e-198	Phagocytes	CYP27A1
5.2716e-202	0.650518	0.355	0.129	1.21057e-197	Phagocytes	AXL
4.9469e-201	0.319125	0.189	0.042	1.13601e-196	Phagocytes	PDE4A
2.03163e-200	0.506824	0.328	0.12	4.66544e-196	Phagocytes	MYO9B
2.24521e-200	0.656644	0.831	0.706	5.15591e-196	Phagocytes	ATP6V0E1
2.36176e-199	0.670895	0.425	0.199	5.42354e-195	Phagocytes	STXBP2
2.47201e-199	0.518298	0.2	0.049	5.67672e-195	Phagocytes	RP11-386I14.4
2.48367e-199	0.424804	0.215	0.056	5.70351e-195	Phagocytes	MANBA
2.58106e-199	0.536008	0.353	0.141	5.92714e-195	Phagocytes	LACTB
2.90803e-199	0.283672	0.161	0.031	6.678e-195	Phagocytes	SLC1A3
2.80708e-197	0.61305	0.833	0.729	6.44618e-193	Phagocytes	ARPC2
8.60807e-197	0.337062	0.173	0.035	1.97676e-192	Phagocytes	RP5-1171I10.5
4.37248e-196	0.763866	0.405	0.181	1.0041e-191	Phagocytes	TNFAIP8
5.81271e-196	0.700553	0.568	0.331	1.33483e-191	Phagocytes	RHOG
1.10199e-195	0.590399	0.381	0.158	2.53061e-191	Phagocytes	GNS
5.18125e-193	0.977758	0.642	0.417	1.18982e-188	Phagocytes	CHMP1B
8.46062e-193	0.611768	0.356	0.14	1.9429e-188	Phagocytes	METRNL
8.98506e-193	0.259019	0.122	0.018	2.06333e-188	Phagocytes	TLR4
7.63482e-192	0.619175	0.366	0.156	1.75326e-187	Phagocytes	GLA
1.61659e-191	0.733301	0.637	0.402	3.71233e-187	Phagocytes	PYCARD
3.42566e-191	0.300643	0.21	0.055	7.86669e-187	Phagocytes	CH17-340M24.3
3.71369e-191	0.652165	0.634	0.398	8.52812e-187	Phagocytes	ACTR2
9.52963e-190	0.470193	0.974	0.95	2.18838e-185	Phagocytes	MYL6
1.00248e-188	0.84554	0.45	0.228	2.30211e-184	Phagocytes	PPIF
3.16746e-188	0.420649	0.244	0.074	7.27375e-184	Phagocytes	ME2
6.18187e-187	0.305005	0.149	0.029	1.41961e-182	Phagocytes	LACC1
9.26894e-186	0.607435	0.589	0.332	2.12852e-181	Phagocytes	GNAI2
3.15506e-185	0.285058	0.16	0.032	7.24527e-181	Phagocytes	ITGB7
1.26392e-184	0.442455	0.982	0.937	2.90245e-180	Phagocytes	ATP5E
8.55721e-184	0.530001	0.358	0.15	1.96508e-179	Phagocytes	SKAP2
1.08436e-183	0.815112	0.413	0.205	2.49013e-179	Phagocytes	GM2A
1.31493e-182	0.35026	0.249	0.075	3.0196e-178	Phagocytes	BEX4
1.63065e-182	0.665082	0.465	0.244	3.74463e-178	Phagocytes	NAGK
1.67839e-182	0.502754	0.267	0.087	3.85424e-178	Phagocytes	NFKBID
7.45496e-182	0.431363	0.254	0.081	1.71196e-177	Phagocytes	CREBL2
9.05583e-182	0.394509	0.247	0.075	2.07958e-177	Phagocytes	RASSF5
1.243e-181	0.598954	0.112	0.016	2.85442e-177	Phagocytes	F13A1
3.02699e-181	0.445287	0.609	0.337	6.95119e-177	Phagocytes	CREM
5.07554e-181	0.259275	0.146	0.028	1.16555e-176	Phagocytes	PAPSS2
2.78686e-180	0.693812	0.399	0.186	6.39975e-176	Phagocytes	ATP13A3
3.29734e-180	0.642043	0.547	0.308	7.57201e-176	Phagocytes	GABARAP
3.69607e-180	0.388337	0.272	0.088	8.48765e-176	Phagocytes	PTGER4
6.94329e-178	0.791841	0.518	0.293	1.59446e-173	Phagocytes	RNF149
1.39999e-177	0.471531	0.271	0.092	3.21495e-173	Phagocytes	SMAP2
3.80859e-177	0.407656	0.195	0.051	8.74605e-173	Phagocytes	IL6R
9.62783e-177	0.50746	0.352	0.144	2.21094e-172	Phagocytes	ADGRE5
2.86719e-176	0.67091	0.553	0.318	6.58422e-172	Phagocytes	EFHD2
6.71448e-176	0.704813	0.649	0.45	1.54191e-171	Phagocytes	H2AFY
9.72227e-175	0.503165	0.277	0.097	2.23262e-170	Phagocytes	ZFYVE16
1.37222e-174	0.337257	0.239	0.076	3.15117e-170	Phagocytes	MAPKAPK3
3.25444e-173	0.605858	0.622	0.38	7.47349e-169	Phagocytes	SH3BGRL
3.34653e-173	0.287423	0.203	0.053	7.68496e-169	Phagocytes	ARHGAP4
9.97372e-173	0.605904	0.485	0.269	2.29037e-168	Phagocytes	M6PR
1.44192e-171	0.670806	0.806	0.616	3.31122e-167	Phagocytes	MCL1
7.5436e-169	0.762006	0.617	0.44	1.73231e-164	Phagocytes	ATP6AP2
9.31883e-169	0.671084	0.34	0.152	2.13998e-164	Phagocytes	MFSD12
4.62005e-168	0.723882	0.767	0.654	1.06095e-163	Phagocytes	DBI
1.15408e-167	1.8274	0.446	0.249	2.65022e-163	Phagocytes	AREG
3.12482e-167	0.513724	0.367	0.15	7.17584e-163	Phagocytes	DAB2
7.25206e-167	0.374151	0.24	0.079	1.66536e-162	Phagocytes	CPPED1
3.12871e-166	0.434724	0.241	0.081	7.18478e-162	Phagocytes	SNX8
3.85557e-166	0.411369	0.231	0.072	8.85394e-162	Phagocytes	SEMA4A
2.71381e-165	0.73556	0.488	0.288	6.232e-161	Phagocytes	PDXK
3.414e-165	0.841104	0.652	0.426	7.83992e-161	Phagocytes	TNFAIP3
3.49605e-165	0.634163	0.543	0.334	8.02832e-161	Phagocytes	ATP6V0D1
5.23476e-165	0.351029	0.151	0.033	1.20211e-160	Phagocytes	TRAF1
3.91331e-164	0.344952	0.136	0.027	8.98652e-160	Phagocytes	GAL3ST4
8.65321e-164	0.269714	0.178	0.046	1.98712e-159	Phagocytes	UBASH3B
2.26573e-163	0.726847	0.623	0.407	5.20302e-159	Phagocytes	SYNGR2
1.30653e-162	0.630157	0.756	0.548	3.00032e-158	Phagocytes	CEBPB
2.46572e-162	0.807205	0.453	0.241	5.66228e-158	Phagocytes	NFKB1
2.5143e-162	0.397427	0.215	0.065	5.77385e-158	Phagocytes	EDEM1
8.2845e-160	1.13649	0.118	0.021	1.90245e-155	Phagocytes	CCL22
2.82842e-159	0.315902	0.226	0.068	6.49518e-155	Phagocytes	RASGRP3
3.2221e-159	0.508079	0.309	0.126	7.39924e-155	Phagocytes	GAA
5.01535e-158	0.284431	0.189	0.053	1.15173e-153	Phagocytes	IL17RA
7.41932e-158	0.550048	0.955	0.812	1.70377e-153	Phagocytes	VIM
1.0779e-157	0.742433	0.728	0.558	2.47528e-153	Phagocytes	ATOX1
1.92416e-157	0.603335	0.458	0.235	4.41865e-153	Phagocytes	MMP14
3.44025e-157	0.264414	0.155	0.035	7.90019e-153	Phagocytes	SELPLG
3.37298e-156	0.296906	0.581	0.316	7.7457e-152	Phagocytes	ICAM1
1.69692e-155	0.343466	0.195	0.056	3.8968e-151	Phagocytes	FUCA1
3.33988e-155	0.686529	0.536	0.291	7.66971e-151	Phagocytes	ID2
6.19676e-155	0.494996	0.419	0.212	1.42302e-150	Phagocytes	TWF2
9.57663e-155	0.691973	0.419	0.211	2.19918e-150	Phagocytes	RILPL2
5.4512e-154	0.257174	0.172	0.045	1.25181e-149	Phagocytes	CEBPA
6.01111e-154	0.315806	0.2	0.059	1.38039e-149	Phagocytes	SMPDL3A
2.07312e-153	0.599438	0.448	0.243	4.76071e-149	Phagocytes	RNF13
6.48063e-152	0.451737	0.286	0.117	1.48821e-147	Phagocytes	SLC31A1
2.34629e-151	0.564434	0.454	0.24	5.38802e-147	Phagocytes	PEA15
2.7653e-151	0.898237	0.625	0.43	6.35024e-147	Phagocytes	MARCKS
4.162e-151	0.410026	0.325	0.136	9.55762e-147	Phagocytes	CMTM7
5.32216e-151	0.34619	0.189	0.055	1.22218e-146	Phagocytes	HK2
1.33622e-150	0.474517	0.938	0.884	3.06849e-146	Phagocytes	H3F3A
1.83707e-150	0.492167	0.18	0.052	4.21865e-146	Phagocytes	TLR2
4.49761e-150	0.557842	0.485	0.276	1.03283e-145	Phagocytes	MTHFD2
1.11551e-148	0.393869	0.262	0.096	2.56166e-144	Phagocytes	CLN8
1.83707e-147	0.659077	0.451	0.258	4.21865e-143	Phagocytes	BID
2.09214e-147	0.649198	0.423	0.216	4.8044e-143	Phagocytes	MAP3K8
2.83465e-147	0.966776	0.22	0.075	6.50949e-143	Phagocytes	SLC40A1
1.47063e-145	0.251556	0.168	0.043	3.37715e-141	Phagocytes	PREX1
1.43693e-143	0.342438	0.21	0.067	3.29976e-139	Phagocytes	NAAA
3.40414e-142	0.612608	0.46	0.274	7.81726e-138	Phagocytes	FAM96A
4.27741e-141	0.646399	0.598	0.395	9.82263e-137	Phagocytes	ZFAND5
4.13707e-140	0.263168	0.2	0.064	9.50037e-136	Phagocytes	SLC38A6
8.88417e-140	0.617143	0.431	0.231	2.04016e-135	Phagocytes	QKI
1.17737e-139	0.319531	0.182	0.054	2.70371e-135	Phagocytes	OPN3
2.68202e-139	0.811884	0.274	0.114	6.15898e-135	Phagocytes	VEGFA
2.7987e-139	0.558583	0.55	0.351	6.42693e-135	Phagocytes	SFT2D1
4.95367e-139	0.438044	0.289	0.122	1.13756e-134	Phagocytes	SOAT1
1.80657e-136	0.5849	0.726	0.572	4.14861e-132	Phagocytes	GNG5
2.32852e-136	0.346063	0.244	0.091	5.34721e-132	Phagocytes	CYB5R4
2.36856e-136	0.393335	0.257	0.1	5.43915e-132	Phagocytes	DRAM1
1.05086e-135	0.351716	0.237	0.086	2.41319e-131	Phagocytes	HSD3B7
1.11187e-135	0.508406	0.378	0.191	2.55331e-131	Phagocytes	ARL8B
1.13965e-135	0.657348	0.613	0.403	2.6171e-131	Phagocytes	RGCC
1.16035e-135	0.442164	0.165	0.047	2.66464e-131	Phagocytes	SDC3
1.5028e-133	0.347074	1	0.999	3.45103e-129	Phagocytes	B2M
4.35438e-133	0.507783	0.81	0.685	9.99939e-129	Phagocytes	TMBIM6
2.16919e-132	0.574175	0.452	0.259	4.98132e-128	Phagocytes	IFNGR2
2.48084e-132	0.484381	0.191	0.062	5.697e-128	Phagocytes	TET2
4.49956e-132	0.51848	0.41	0.219	1.03328e-127	Phagocytes	UBE2D1
4.53165e-132	0.521834	0.507	0.298	1.04065e-127	Phagocytes	RBPJ
3.16167e-131	0.263409	0.112	0.023	7.26045e-127	Phagocytes	RP11-160E2.6
3.661e-131	0.48704	0.258	0.105	8.40713e-127	Phagocytes	ACSL1
1.83287e-130	0.346554	0.279	0.118	4.20901e-126	Phagocytes	TPMT
3.60106e-129	0.491626	0.542	0.339	8.26947e-125	Phagocytes	RAP1A
8.80074e-129	0.369099	0.23	0.084	2.021e-124	Phagocytes	ETV6
1.16824e-128	0.406696	0.858	0.718	2.68274e-124	Phagocytes	BTG1
1.2491e-128	0.286491	0.215	0.074	2.86843e-124	Phagocytes	PLEKHO2
7.31705e-128	0.540488	0.45	0.253	1.68029e-123	Phagocytes	BNIP3L
9.12654e-128	0.501976	0.523	0.324	2.09582e-123	Phagocytes	SPCS3
9.6998e-127	0.270622	0.161	0.047	2.22746e-122	Phagocytes	RP2
1.47096e-126	0.584193	0.508	0.32	3.37792e-122	Phagocytes	LAMP2
1.64247e-125	0.533121	0.304	0.138	3.77177e-121	Phagocytes	ELL2
3.04614e-125	1.89505	0.377	0.214	6.99515e-121	Phagocytes	HLA-DRB5
2.77349e-124	0.511538	0.314	0.15	6.36904e-120	Phagocytes	AP1B1
8.71342e-124	0.547885	0.361	0.189	2.00095e-119	Phagocytes	UNC93B1
1.20555e-123	0.619494	0.948	0.836	2.76842e-119	Phagocytes	NEAT1
3.82092e-123	0.475085	0.276	0.118	8.77436e-119	Phagocytes	RAPGEF1
1.10292e-122	0.499121	0.559	0.369	2.53275e-118	Phagocytes	ARPC4
1.34039e-121	0.477476	0.901	0.789	3.07807e-117	Phagocytes	DUSP1
2.54753e-120	0.431194	0.35	0.17	5.85014e-116	Phagocytes	AKR1B1
4.8238e-120	0.476134	0.426	0.242	1.10774e-115	Phagocytes	PLEKHB2
5.1385e-120	0.398915	0.247	0.1	1.18001e-115	Phagocytes	PDE4DIP
1.19344e-119	0.515311	0.388	0.203	2.74061e-115	Phagocytes	ALDH2
3.23948e-119	0.410559	0.321	0.145	7.43915e-115	Phagocytes	FNBP1
8.80801e-119	0.474073	0.392	0.215	2.02267e-114	Phagocytes	SNX2
2.42164e-118	0.275925	0.217	0.077	5.56106e-114	Phagocytes	MGAT4A
3.52095e-118	0.68644	0.357	0.196	8.08551e-114	Phagocytes	LTA4H
4.17501e-118	0.473401	0.31	0.145	9.5875e-114	Phagocytes	PPP1R15B
7.18003e-118	0.642353	0.464	0.273	1.64882e-113	Phagocytes	ABL2
2.25541e-116	0.363195	0.278	0.124	5.17932e-112	Phagocytes	RGS19
3.19439e-115	0.432993	0.527	0.282	7.3356e-111	Phagocytes	SLC2A3
9.46226e-115	0.450121	0.304	0.148	2.17291e-110	Phagocytes	ACP2
9.72145e-115	0.537821	0.465	0.277	2.23243e-110	Phagocytes	CARD16
2.07712e-114	0.358795	0.169	0.054	4.76991e-110	Phagocytes	RAPGEF2
3.27303e-112	0.731265	0.797	0.602	7.51618e-108	Phagocytes	TIMP1
4.52544e-112	0.657342	0.426	0.255	1.03922e-107	Phagocytes	C10orf54
2.66079e-111	0.333505	0.215	0.083	6.11025e-107	Phagocytes	P2RX4
2.80988e-111	0.395847	0.351	0.182	6.4526e-107	Phagocytes	ADPGK
3.03567e-111	0.563347	0.612	0.422	6.97111e-107	Phagocytes	HERPUD1
1.2291e-110	0.617103	0.231	0.098	2.8225e-106	Phagocytes	OTUD1
3.13342e-110	0.676747	0.745	0.649	7.1956e-106	Phagocytes	LGALS3
1.74102e-109	0.468538	0.282	0.132	3.99807e-105	Phagocytes	IDH1
3.90429e-109	0.454183	0.365	0.192	8.96581e-105	Phagocytes	VOPP1
1.25554e-108	0.606297	0.791	0.654	2.88323e-104	Phagocytes	PSME2
2.97085e-108	0.595237	0.31	0.153	6.82225e-104	Phagocytes	NABP1
3.32868e-108	0.30437	0.245	0.1	7.64399e-104	Phagocytes	RAB8B
1.3989e-107	0.5507	0.522	0.364	3.21242e-103	Phagocytes	AKR1A1
3.79243e-107	0.547848	0.4	0.224	8.70893e-103	Phagocytes	ATP2B1
8.89202e-107	0.522139	0.56	0.387	2.04196e-102	Phagocytes	CKLF
9.64966e-107	0.435888	0.204	0.078	2.21595e-102	Phagocytes	MALT1
1.22363e-106	0.498312	0.628	0.46	2.80995e-102	Phagocytes	LRRFIP1
1.46396e-106	0.371202	0.12	0.031	3.36184e-102	Phagocytes	HPGD
3.02556e-106	0.283473	0.2	0.073	6.94789e-102	Phagocytes	TNFSF12
4.10576e-106	0.342128	0.292	0.139	9.42846e-102	Phagocytes	ABHD2
1.52463e-104	0.589561	0.577	0.409	3.50116e-100	Phagocytes	LAP3
1.79975e-104	0.488563	0.66	0.511	4.13294e-100	Phagocytes	BLOC1S1
1.12855e-103	0.335557	0.959	0.92	2.5916e-99	Phagocytes	CFL1
6.09737e-103	0.424509	0.308	0.15	1.4002e-98	Phagocytes	PFKFB3
7.1425e-103	0.293511	0.181	0.067	1.6402e-98	Phagocytes	SHTN1
8.02291e-103	0.441074	0.454	0.281	1.84238e-98	Phagocytes	SPPL2A
1.32659e-102	0.574034	0.565	0.385	3.04639e-98	Phagocytes	HIF1A
2.77996e-102	0.485921	0.426	0.24	6.3839e-98	Phagocytes	KDM6B
3.34868e-102	0.46749	0.616	0.45	7.68991e-98	Phagocytes	PRR13
6.08529e-101	1.10634	0.105	0.026	1.39743e-96	Phagocytes	CCL8
6.09318e-101	0.251953	0.151	0.049	1.39924e-96	Phagocytes	SLC7A8
1.12066e-100	0.669018	0.503	0.332	2.57347e-96	Phagocytes	NFKBIZ
2.04542e-100	0.365382	0.913	0.863	4.69711e-96	Phagocytes	CALM2
6.14761e-100	0.488959	0.632	0.494	1.41174e-95	Phagocytes	ACTR3
1.7308e-99	0.359679	0.879	0.808	3.97461e-95	Phagocytes	MYL12A
2.41301e-99	0.307655	0.116	0.031	5.54123e-95	Phagocytes	AC058791.1
5.21107e-99	0.435921	0.387	0.223	1.19667e-94	Phagocytes	CNPY3
6.7165e-99	0.57076	0.352	0.2	1.54238e-94	Phagocytes	DNASE2
1.17035e-98	0.384715	0.301	0.153	2.68759e-94	Phagocytes	ZNF385A
8.76107e-98	0.303421	0.221	0.092	2.01189e-93	Phagocytes	ACSL4
1.68636e-97	0.387512	0.254	0.118	3.87256e-93	Phagocytes	RIPK2
1.79981e-97	0.420178	0.391	0.227	4.13309e-93	Phagocytes	TAOK3
1.98446e-97	0.569169	0.466	0.309	4.55711e-93	Phagocytes	RALA
1.0987e-94	0.466264	0.204	0.086	2.52305e-90	Phagocytes	RNF144B
2.90078e-94	0.548256	0.434	0.276	6.66135e-90	Phagocytes	SCARB2
4.00205e-94	0.255699	0.136	0.042	9.1903e-90	Phagocytes	IRAK3
8.13475e-94	0.569273	0.448	0.29	1.86806e-89	Phagocytes	HEXA
1.23293e-93	0.376125	0.327	0.175	2.8313e-89	Phagocytes	STX7
5.22392e-93	0.278917	0.206	0.084	1.19962e-88	Phagocytes	CSGALNACT2
2.66542e-92	0.322862	0.221	0.098	6.12088e-88	Phagocytes	TMEM51
1.56686e-91	0.390871	0.3	0.146	3.59814e-87	Phagocytes	PRDM1
2.7656e-91	0.424485	0.42	0.262	6.35092e-87	Phagocytes	ZYX
1.17251e-90	0.463591	0.334	0.186	2.69255e-86	Phagocytes	SLC15A3
6.66835e-90	0.399404	0.359	0.206	1.53132e-85	Phagocytes	DRAM2
7.93062e-90	0.432154	0.331	0.188	1.82119e-85	Phagocytes	PGD
2.76794e-89	0.306906	0.104	0.028	6.35629e-85	Phagocytes	HPSE
3.45876e-89	0.251258	0.201	0.083	7.94269e-85	Phagocytes	MYD88
6.95614e-89	0.581024	0.784	0.657	1.59741e-84	Phagocytes	KLF6
9.15062e-89	0.649096	0.826	0.724	2.10135e-84	Phagocytes	IFI6
1.90239e-88	0.366369	0.368	0.215	4.36865e-84	Phagocytes	CD58
1.92785e-88	0.435165	0.317	0.174	4.42712e-84	Phagocytes	GNB4
3.25562e-87	0.282044	0.225	0.099	7.47621e-83	Phagocytes	SH3BP2
1.36803e-86	0.590662	0.318	0.181	3.14155e-82	Phagocytes	RB1
3.63033e-86	0.44655	0.188	0.078	8.33669e-82	Phagocytes	ETV3
3.91123e-84	0.284126	0.16	0.06	8.98175e-80	Phagocytes	NAF1
6.05369e-84	0.843998	0.186	0.079	1.39017e-79	Phagocytes	IL1R2
6.23214e-84	0.271966	0.366	0.196	1.43115e-79	Phagocytes	HSD17B11
1.98912e-83	0.363066	0.231	0.107	4.56781e-79	Phagocytes	NFIL3
2.5823e-82	0.344802	0.194	0.08	5.93e-78	Phagocytes	GRASP
7.52562e-82	0.305389	0.126	0.042	1.72818e-77	Phagocytes	TM4SF19
1.36612e-81	0.321483	0.316	0.175	3.13716e-77	Phagocytes	GUSB
3.03395e-81	0.49534	0.505	0.359	6.96717e-77	Phagocytes	CHCHD10
3.98061e-81	0.323739	0.189	0.081	9.14107e-77	Phagocytes	FMNL2
6.50446e-81	0.407247	0.493	0.338	1.49368e-76	Phagocytes	OSTF1
3.15107e-80	0.330586	0.301	0.165	7.23611e-76	Phagocytes	TMED5
4.02706e-80	0.359707	0.235	0.113	9.24775e-76	Phagocytes	MCOLN1
4.78038e-80	0.452762	0.377	0.233	1.09777e-75	Phagocytes	CNDP2
8.41413e-80	0.316835	0.368	0.215	1.93222e-75	Phagocytes	PPP1R18
1.52602e-79	0.313161	0.201	0.089	3.50435e-75	Phagocytes	SLC39A8
1.37846e-77	0.278634	0.17	0.07	3.1655e-73	Phagocytes	RELT
2.30965e-77	0.414506	0.389	0.245	5.30389e-73	Phagocytes	NCOA4
1.10506e-76	0.410603	0.663	0.532	2.53766e-72	Phagocytes	CAP1
1.82444e-76	0.390016	0.712	0.598	4.18965e-72	Phagocytes	CAPZB
1.90046e-76	0.425399	0.558	0.384	4.36421e-72	Phagocytes	SERPINB1
4.58653e-76	0.438707	0.339	0.204	1.05325e-71	Phagocytes	ABHD12
1.78529e-75	0.317354	0.252	0.129	4.09974e-71	Phagocytes	LPCAT2
4.39629e-75	0.410703	0.596	0.444	1.00956e-70	Phagocytes	CAPZA1
7.47281e-75	0.39662	0.639	0.501	1.71606e-70	Phagocytes	CAPZA2
1.70659e-74	0.371683	0.318	0.18	3.919e-70	Phagocytes	RAB32
6.24418e-74	0.340891	0.226	0.113	1.43391e-69	Phagocytes	SGPL1
8.8355e-73	0.510067	0.122	0.043	2.02898e-68	Phagocytes	IL1A
1.07323e-72	0.4662	0.5	0.356	2.46457e-68	Phagocytes	IFNGR1
2.28872e-72	0.627317	0.427	0.283	5.25582e-68	Phagocytes	FN1
2.59801e-71	0.412234	0.529	0.381	5.96606e-67	Phagocytes	IQGAP1
2.91995e-71	0.251103	0.193	0.086	6.70537e-67	Phagocytes	RASSF3
6.04566e-71	0.302446	0.323	0.186	1.38833e-66	Phagocytes	AKIRIN2
9.06947e-71	0.469855	0.631	0.499	2.08271e-66	Phagocytes	DNAJB6
1.25494e-70	0.397911	0.423	0.283	2.88186e-66	Phagocytes	VASP
1.60184e-70	0.365499	0.499	0.36	3.67847e-66	Phagocytes	ABRACL
3.69672e-70	0.307167	0.599	0.444	8.48914e-66	Phagocytes	ARL6IP5
2.03004e-69	0.28848	0.235	0.123	4.66178e-65	Phagocytes	TMEM251
2.40607e-69	0.52804	0.673	0.548	5.52529e-65	Phagocytes	SELK
5.18457e-69	0.671982	0.121	0.043	1.19058e-64	Phagocytes	APOBEC3A
4.77363e-68	0.322369	0.291	0.168	1.09622e-63	Phagocytes	ATP6V1A
1.02688e-67	0.29505	0.296	0.161	2.35814e-63	Phagocytes	FAM107B
1.113e-67	0.345615	0.292	0.168	2.5559e-63	Phagocytes	SLC43A3
1.75489e-67	0.293101	0.206	0.099	4.02992e-63	Phagocytes	RHBDF2
2.04112e-67	0.342049	0.295	0.167	4.68722e-63	Phagocytes	RANBP2
5.55367e-67	0.363463	0.416	0.278	1.27535e-62	Phagocytes	TGOLN2
5.60361e-67	0.426584	0.596	0.475	1.28681e-62	Phagocytes	CD164
1.60203e-66	0.453117	0.726	0.647	3.6789e-62	Phagocytes	NOP10
1.66674e-66	0.313696	0.311	0.179	3.82751e-62	Phagocytes	MAP3K2
8.5625e-66	0.468344	0.443	0.307	1.96629e-61	Phagocytes	GRINA
1.17777e-65	0.301067	0.226	0.116	2.70464e-61	Phagocytes	DUSP3
1.55714e-65	0.304146	0.323	0.195	3.57581e-61	Phagocytes	PAPSS1
2.28748e-65	0.388011	0.166	0.074	5.25297e-61	Phagocytes	GCH1
2.56017e-65	0.32504	0.267	0.145	5.87916e-61	Phagocytes	GPCPD1
4.01369e-64	0.337288	0.244	0.132	9.21703e-60	Phagocytes	IGF2R
5.95649e-64	0.294201	0.307	0.176	1.36785e-59	Phagocytes	QSOX1
6.00858e-63	0.323606	0.46	0.32	1.37981e-58	Phagocytes	OAZ2
2.0868e-62	0.373246	0.351	0.224	4.79212e-58	Phagocytes	STX4
2.14423e-62	0.337299	0.775	0.703	4.92401e-58	Phagocytes	NDUFB2
2.40868e-62	0.400071	0.39	0.255	5.53128e-58	Phagocytes	TGIF1
5.28972e-62	0.438259	0.597	0.461	1.21473e-57	Phagocytes	PLSCR1
1.44036e-61	0.270367	0.233	0.125	3.30765e-57	Phagocytes	NEK6
2.17718e-61	0.337372	0.837	0.726	4.99967e-57	Phagocytes	POMP
2.38494e-61	0.369963	0.45	0.317	5.47677e-57	Phagocytes	SCPEP1
6.9259e-61	0.461158	0.494	0.361	1.59046e-56	Phagocytes	BLVRB
6.97002e-61	0.378709	0.329	0.208	1.6006e-56	Phagocytes	SMIM4
8.20206e-60	0.330778	0.473	0.347	1.88352e-55	Phagocytes	SPG21
1.20387e-59	0.278597	0.356	0.229	2.76456e-55	Phagocytes	BLOC1S2
1.23382e-59	0.463706	0.183	0.088	2.83334e-55	Phagocytes	IFIT2
4.41731e-59	0.32067	0.528	0.381	1.01439e-54	Phagocytes	PIM3
4.81557e-59	0.269968	0.296	0.176	1.10585e-54	Phagocytes	LYSMD2
2.21496e-58	0.258028	0.224	0.119	5.08643e-54	Phagocytes	SLC25A24
6.84187e-58	0.353445	0.726	0.632	1.57117e-53	Phagocytes	PGK1
8.53527e-58	0.255327	0.912	0.866	1.96004e-53	Phagocytes	PFDN5
1.91653e-57	0.333537	0.697	0.58	4.40112e-53	Phagocytes	PCBP1
1.05121e-56	0.25605	0.163	0.076	2.414e-52	Phagocytes	FGD4
2.4094e-56	0.330018	0.274	0.162	5.53295e-52	Phagocytes	SAMD9L
3.35572e-56	0.310462	0.747	0.621	7.70607e-52	Phagocytes	TPM3
1.55631e-55	0.272468	0.178	0.088	3.57391e-51	Phagocytes	SNN
1.92918e-55	0.307225	0.326	0.206	4.43016e-51	Phagocytes	SCAMP2
2.67028e-55	0.365351	0.427	0.306	6.13204e-51	Phagocytes	CORO1C
7.14339e-55	0.375568	0.577	0.47	1.64041e-50	Phagocytes	LAMTOR2
1.327e-53	0.35856	0.578	0.472	3.04732e-49	Phagocytes	RHEB
1.75589e-53	0.335239	0.776	0.674	4.03222e-49	Phagocytes	CDC42
2.11099e-53	0.356368	0.341	0.224	4.84768e-49	Phagocytes	MAP2K3
3.80829e-53	0.256477	0.275	0.165	8.74536e-49	Phagocytes	IL10RB
3.8149e-53	0.313789	0.335	0.215	8.76053e-49	Phagocytes	GNAQ
1.86395e-52	0.323847	0.189	0.098	4.28037e-48	Phagocytes	BACH1
2.21647e-52	0.388317	0.27	0.168	5.08991e-48	Phagocytes	PAK1
2.41701e-52	0.272365	0.841	0.78	5.55043e-48	Phagocytes	UQCR11
3.57523e-52	0.271415	0.228	0.125	8.21015e-48	Phagocytes	CPEB4
6.15019e-52	0.254607	0.863	0.768	1.41233e-47	Phagocytes	RAC1
6.92835e-52	0.323398	0.361	0.247	1.59103e-47	Phagocytes	VMA21
1.03395e-51	0.252636	0.219	0.121	2.37437e-47	Phagocytes	GBA
1.6207e-51	0.487347	0.58	0.505	3.72177e-47	Phagocytes	LAMP1
1.74219e-51	0.417487	0.491	0.358	4.00076e-47	Phagocytes	FOSL2
2.04469e-51	0.304603	0.303	0.19	4.69543e-47	Phagocytes	IL13RA1
7.46722e-51	0.341297	0.536	0.417	1.71477e-46	Phagocytes	BAX
1.47715e-50	0.387853	0.626	0.511	3.39214e-46	Phagocytes	NFE2L2
2.20103e-50	0.303881	0.37	0.247	5.05445e-46	Phagocytes	CLTC
3.21751e-50	0.308331	0.228	0.13	7.38868e-46	Phagocytes	MKNK1
3.79468e-50	0.326938	0.802	0.685	8.7141e-46	Phagocytes	TSPO
2.28147e-49	0.301545	0.836	0.766	5.23917e-45	Phagocytes	CLIC1
1.0658e-47	0.296503	0.297	0.192	2.4475e-43	Phagocytes	CYFIP1
1.68279e-47	0.262231	0.311	0.202	3.86436e-43	Phagocytes	UBE2F
5.86935e-46	0.324701	0.605	0.482	1.34784e-41	Phagocytes	DAZAP2
2.46673e-45	0.533635	0.827	0.776	5.66461e-41	Phagocytes	CRIP1
3.02869e-45	0.260727	0.267	0.165	6.95508e-41	Phagocytes	GGA1
2.02121e-44	0.362244	0.331	0.228	4.6415e-40	Phagocytes	PTPN1
5.01003e-44	0.346239	0.271	0.17	1.1505e-39	Phagocytes	RUNX1
9.67279e-44	0.312118	0.473	0.372	2.22126e-39	Phagocytes	PRDX3
2.80942e-43	0.334013	0.296	0.196	6.45156e-39	Phagocytes	GNA15
4.06742e-43	0.310922	0.42	0.312	9.34042e-39	Phagocytes	DBNL
1.10894e-42	0.394302	0.449	0.33	2.54658e-38	Phagocytes	EPSTI1
1.47802e-42	0.390441	0.519	0.422	3.39412e-38	Phagocytes	CTSA
2.60986e-42	0.360252	0.621	0.547	5.99328e-38	Phagocytes	BCAP31
7.21556e-42	0.306204	0.734	0.651	1.65698e-37	Phagocytes	SNX3
9.37034e-42	0.452523	0.103	0.044	2.1518e-37	Phagocytes	S100A12
1.07637e-41	0.294166	0.28	0.182	2.47178e-37	Phagocytes	ACOT9
3.04704e-41	0.299171	0.503	0.392	6.99723e-37	Phagocytes	XBP1
3.29769e-41	0.265051	0.406	0.287	7.57281e-37	Phagocytes	CDC42SE1
6.55606e-41	0.330713	0.418	0.313	1.50553e-36	Phagocytes	CYSTM1
7.6456e-41	0.322657	0.174	0.097	1.75573e-36	Phagocytes	RNF19B
7.8044e-41	0.334983	0.429	0.322	1.7922e-36	Phagocytes	BAZ1A
1.51303e-40	0.30859	0.647	0.551	3.47453e-36	Phagocytes	NDUFA3
1.55447e-40	0.250253	0.29	0.187	3.56968e-36	Phagocytes	AHR
2.01026e-40	0.27173	0.392	0.279	4.61635e-36	Phagocytes	TGFB1
2.60848e-40	0.294167	0.429	0.327	5.99011e-36	Phagocytes	LINC00998
3.32658e-40	0.335403	0.418	0.309	7.63916e-36	Phagocytes	C6orf62
3.6884e-39	0.291161	0.7	0.616	8.47004e-35	Phagocytes	LAMTOR4
5.52414e-39	0.281862	0.605	0.498	1.26856e-34	Phagocytes	VPS29
3.04035e-38	0.285949	0.377	0.274	6.98186e-34	Phagocytes	RAB8A
8.40992e-38	0.25023	0.273	0.181	1.93125e-33	Phagocytes	ATP6V1C1
9.5639e-38	0.257548	0.571	0.478	2.19625e-33	Phagocytes	SELT
1.13484e-37	0.26345	0.607	0.511	2.60604e-33	Phagocytes	HIGD2A
1.24416e-37	0.257599	0.622	0.523	2.85709e-33	Phagocytes	APLP2
2.16238e-37	0.255818	0.328	0.234	4.9657e-33	Phagocytes	RNPEP
2.27289e-37	0.269185	0.575	0.471	5.21947e-33	Phagocytes	RAB5C
1.04723e-36	0.257835	0.371	0.266	2.40486e-32	Phagocytes	CCDC107
4.06285e-36	0.61428	0.112	0.054	9.32993e-32	Phagocytes	CXCL9
2.37101e-35	0.287673	0.494	0.395	5.44479e-31	Phagocytes	TMEM167A
6.32786e-35	0.256143	0.388	0.29	1.45313e-30	Phagocytes	TLN1
1.30751e-34	0.335176	0.742	0.65	3.00256e-30	Phagocytes	PPP1R15A
1.72078e-33	0.256431	0.284	0.197	3.9516e-29	Phagocytes	UBE2E2
8.28601e-33	0.291401	0.263	0.186	1.9028e-28	Phagocytes	FAM195A
3.53201e-32	0.301574	0.194	0.114	8.11091e-28	Phagocytes	IL6
6.19399e-32	0.381802	0.323	0.237	1.42239e-27	Phagocytes	CD40
1.08345e-31	0.265555	0.27	0.184	2.48803e-27	Phagocytes	NUMB
2.08991e-31	0.281826	0.405	0.315	4.79926e-27	Phagocytes	ATG3
2.9174e-31	0.326621	0.398	0.296	6.69953e-27	Phagocytes	TXNIP
4.24392e-31	0.255864	0.421	0.318	9.74574e-27	Phagocytes	EIF1B
1.1103e-30	0.252941	0.468	0.376	2.54968e-26	Phagocytes	SUPT4H1
7.35445e-30	0.408178	0.344	0.257	1.68888e-25	Phagocytes	THBD
9.11932e-30	0.253016	0.413	0.328	2.09416e-25	Phagocytes	SQRDL
1.18153e-28	0.251245	0.552	0.48	2.71326e-24	Phagocytes	RAB1A
2.51422e-28	0.62707	0.831	0.736	5.77365e-24	Phagocytes	ISG15
4.22954e-28	0.252969	0.549	0.475	9.71272e-24	Phagocytes	CALM3
4.8442e-28	0.447064	0.362	0.262	1.11242e-23	Phagocytes	BIRC3
7.71452e-28	0.275988	0.314	0.234	1.77156e-23	Phagocytes	MAP2K1
2.36968e-27	0.305225	0.196	0.128	5.44174e-23	Phagocytes	ARL5B
2.70202e-27	0.289316	0.459	0.376	6.20493e-23	Phagocytes	SDF2L1
5.73601e-27	0.274053	0.299	0.22	1.31722e-22	Phagocytes	FNDC3B
1.43458e-26	0.255036	0.272	0.195	3.29437e-22	Phagocytes	COLGALT1
2.74846e-24	0.274069	0.53	0.427	6.31156e-20	Phagocytes	STAT1
1.21937e-23	0.254672	0.382	0.306	2.80016e-19	Phagocytes	NANS
1.96007e-22	0.308628	0.353	0.277	4.50111e-18	Phagocytes	PMAIP1
4.39821e-21	0.264297	0.338	0.269	1.01001e-16	Phagocytes	BLVRA
7.90887e-21	0.364031	0.153	0.102	1.81619e-16	Phagocytes	SECTM1
4.66254e-19	0.281885	0.327	0.265	1.07071e-14	Phagocytes	CASP1
2.19272e-18	0.83648	0.275	0.216	5.03535e-14	Phagocytes	CXCL1
1.63994e-16	0.252537	0.284	0.219	3.76597e-12	Phagocytes	DUSP6
5.77388e-16	0.377811	0.612	0.534	1.32591e-11	Phagocytes	HSPA1A
5.49422e-15	0.377423	0.56	0.502	1.26169e-10	Phagocytes	VAMP5
1.09262e-14	0.254385	0.49	0.427	2.50909e-10	Phagocytes	WTAP
6.94142e-14	0.25231	0.134	0.093	1.59403e-09	Phagocytes	DAPP1
1.85401e-13	0.314373	0.231	0.184	4.25754e-09	Phagocytes	EHD1
1.98476e-13	0.51705	0.194	0.265	4.55781e-09	Phagocytes	SEPP1
3.47091e-13	0.270573	0.316	0.275	7.97059e-09	Phagocytes	FDX1
1.25913e-11	0.27683	0.342	0.296	2.89146e-07	Phagocytes	IER5
3.78406e-09	0.638653	0.249	0.218	8.68972e-05	Phagocytes	THBS1
6.31174e-09	1.04833	0.252	0.217	0.000144943	Phagocytes	CXCL10
5.44008e-07	0.319299	0.188	0.24	0.0124926	Phagocytes	INHBA
7.75738e-06	0.688585	0.141	0.182	0.17814	Phagocytes	MT1G
0.000180391	0.265693	0.104	0.136	1	Phagocytes	IDO1
